# Supplementary material for: Relationships between Religion and Two Forms of Homonegativity in Europe—A Multilevel Analysis of Effects of Believing, Belonging and Religious Practice
Source: PLoS One. 2015 Aug 6;10(8):e0133538. doi: 10.1371/journal.pone.0133538 (PMC4527669; doi:10.1371/journal.pone.0133538)
Supplement: S1 Dataset — Data: EVS 2008; Full MLwin worksheet data-file with model specifications and recodes. (ZIP) [file pone.0133538.s001.zip]

Archive with 1 entries (1 files):
- S1_Dataset.wsz
